# Supplementary material for: Frequency of heavy vehicle traffic and association with DNA methylation at age 18 years in a subset of the Isle of Wight birth cohort
Source: Environ Epigenet. 2019 Jan 23;4(4):dvy028. doi: 10.1093/eep/dvy028 (PMC6343046; doi:10.1093/eep/dvy028)
Supplement: Supplementary Data [file dvy028_supp.zip]

Archive with 7 entries (7 files):
- Supp table.docx
- Table S1.docx
- Table S2.docx
- Table S3.docx
- Table S4.docx
- Table S5.docx
- ToppGene Results.pdf
